# Supplementary material for: Evaluation of transplacental transfer of mRNA vaccine products and functional antibodies during pregnancy and infancy
Source: Nat Commun. 2022 Jul 30;13:4422. doi: 10.1038/s41467-022-32188-1 (PMC9338928; doi:10.1038/s41467-022-32188-1)
Supplement: Supplementary file 4 — Source Dataset [file 41467_2022_32188_MOESM4_ESM.zip › Nature Comm Source data/Nature Comm Source Data 6_30_22.xlsx]

## Sheet: Source data
person_ID	IgGAntibodyPV	IgGResultPV	IgMAntibodyPV	IgMresultPV	IgGAntibodyPost1	IgGResultPost1	IgMAntibodyPost1	IgMresultPost1	IgGAntibodyPost2	IgGResultPost2	IgMAntibodyPost2	IgMresultPost2	IgGAntibodyDelivery	IgGResultDelivery	IgMAntibodyDelivery	IgMresultDelivery	IgGAntibodyCord	IgGResultCord	IgMAntibodyCord	IgMresultCord	IgGAntibodyMaternalFol	IgGResultMaternalFol	IgMAntibodyMaternalFol	IgMresultMaternalFol	IgGAntibodyInfantFol	IgGResultInfantFol	IgMAntibodyInfantFol	IgMresultInfantFol	Del_NeutratlizationResult	Cord_Neut	InfantFU_Neut	Cord_Mat_IgG_ratio	Cord_Mat_Neut_Ratio	infant_weeks	GAatdose1	DaysDel_Dose1	DaysDel_Dose2
11012	3	Negative	21	Negative	100	Positive	46	Negative	2879	Positive	47	Negative	2043	Positive	26	Negative	2829	Positive	4	Negative	1353	Positive	21	Negative	2509	Positive	7	Negative	189.069	245.512	235.516	1.38473	1.29853	3.28571	26.572	77	58
11018	11	Negative	4	Negative	783	Positive	16	Negative	5766	Positive	21	Negative	10	Negative	13	Negative	2	Negative	3	Negative					1	Negative	5	Negative						15	36	9	-21
11026									5164	Positive	69	Positive	5142	Positive	444	Positive	1338	Positive	3	Negative					349	Positive	5	Negative	422.837	54.3795	41.4897	0.26021	0.128606	11.7143	31.858	36	10
11033	17	Negative	12	Negative	584	Positive	151	Positive					4232	Positive	25	Negative	4959	Positive	35	Negative									343.5	227.513		1.17179	0.662338		13.143	50	27
11036					263	Positive	35	Negative	2480	Positive	13	Negative	3866	Positive	20	Negative	2290	Positive	5	Negative									232	353.555		0.592344	1.52394		31	54	25
11038									1862	Positive	14	Negative	1603	Positive	12	Negative	2296	Positive	5	Negative	288	Positive	6	Negative	1604	Positive	6	Negative	218	245.221	202.121	1.43231	1.12487	9.28571	31.286	61	40
11040					337	Positive	27	Negative	4101	Positive	21	Negative	6147	Positive	69	Positive	2205	Positive	2	Negative					1043	Positive	6	Negative	237.652	467.098	131.668	0.358712	1.96548	7.71429	33.715	40	12
11045													2810	Positive	230	Positive	2966	Positive	5	Negative									288.107	395.5		1.05552	1.37275		30.572	58	37
11047					4069	Positive	42	Negative	2780	Positive	17	Negative	3406	Positive	29	Negative	2604	Positive	5	Negative	2703	Positive	30	Negative	2013	Positive	5	Negative	218.501	447.437	255.571	0.764533	2.04776	5.85714	31.572	54	26
11048									2982	Positive	15	Negative	1061	Positive	10	Negative	2030	Positive	5	Negative									64.6654	484.677		1.91329	7.49515		25.286	97	75
11058					326	Positive	88	Positive	1595	Positive	17	Negative	3067	Positive	179	Positive	2628	Positive	4	Negative	1595	Positive	17	Negative	1389	Positive	4	Negative	232.799	327.201	166.981	0.856863	1.40551	5.57143	33.858	44	23
11059													959	Positive	10	Negative	1322	Positive	4	Negative	271	Positive	11	Negative	812	Positive	4	Negative	49.2153	349.469	60.8898	1.37852	7.10081	8.71429	30.429	68	47
11062									4518	Positive	24	Negative	4518	Positive	24	Negative									3225	Positive	7	Negative	184.42		133.925			7.42857	30.715	66	39
11063									2889	Positive	15	Negative	1884	Positive	11	Negative	3031	Positive	5	Negative					1244	Positive	6	Negative	277.115	134.594		1.60881	0.485696	10.1429	25	86	59
11085	3	Negative	6	Negative	327	Positive	10	Negative	1547	Positive	12	Negative													3	Negative	4	Negative						6.57143	40.286	6	-15
11091													1247	Positive	17	Negative	1901	Positive	7	Negative									141.655	370.53		1.52446	2.61572		28.143	80	59
11123													6962	Positive	359	Positive	2052	Positive	5	Negative									415.983	203.834		0.294743	0.490006		35	30	9
11126													4648	Positive	103	Positive	3646	Positive	7	Negative									227.216	439.713		0.784423	1.93522		36	45	24
11128													55	Positive	48	Negative	25	Negative	2	Negative									0	0					37	23	2
11137													7811	Positive	841	Positive																			37	36	4

## Sheet: Data dictionary
Label	Definition
person_ID	Study Identification number
IgGAntibodyPV	IgG level prevaccine
IgGResultPV	IgG result prevaccine
IgMAntibodyPV	IgM level prevaccine
IgMresultPV	IgM result prevaccine
IgGAntibodyPost1	IgG level post dose 1
IgGResultPost1	IgG result post dose 1
IgMAntibodyPost1	IgM level post dose 1
IgMresultPost1	IgM result post dose 1
IgGAntibodyPost2	IgG level post dose 2
IgGResultPost2	IgG result post dose 2
IgMAntibodyPost2	IgM level post dose 2
IgMresultPost2	IgM result post dose 2
IgGAntibodyDelivery	Maternal IgG level at delivery
IgGResultDelivery	Maternal IgG result at delivery
IgMAntibodyDelivery	Maternal IgM level at delivery
IgMresultDelivery	Maternal IgM result at delivery
IgGAntibodyCord	Cord blood IgG level
IgGResultCord	Cord blood IgG result
IgMAntibodyCord	Cord blood IgM level
IgMresultCord	Cord blood IgM result
IgGAntibodyMaternalFol	Maternal IgG level at follow up
IgGResultMaternalFol	Maternal IgG result at follow up
IgMAntibodyMaternalFol	Maternal IgM level at follow up
IgMresultMaternalFol	Maternal IgM result at follow up
IgGAntibodyInfantFol	Infant IgG level at follow up
IgGResultInfantFol	Infant IgG result at follow up
IgMAntibodyInfantFol	Infant IgM level at follow up
IgMresultInfantFol	Infant IgM result at follow up
Del_NeutratlizationResult	Maternal neutralization titer at delivery
Cord_Neut	Cord blood neutralization titer
InfantFU_Neut	Infant neutralization titer at follow up
Cord_Mat_IgG_ratio	Cord blood to maternal IgG ratio
Cord_Mat_Neut_Ratio	Cord blood to maternal neutralization ratio
infant_weeks	Infant weeks of life at follow up
GAatdose1	Gestational age at vaccine dose 1
DaysDel_Dose1	Days from dose 1 to delivery
DaysDel_Dose2	Days from dose 2 to delivery
